# Supplementary material for: Biofoundry-assisted expression and characterization of plant proteins
Source: Synth Biol (Oxf). 2021 Sep 11;6(1):ysab029. doi: 10.1093/synbio/ysab029 (PMC8529701; doi:10.1093/synbio/ysab029)
Supplement: ysab029_Supp [file ysab029_supp.zip]

Archive with 2 entries (2 files):
- Supplementary Data - Figures S1-9 and Tables S1-S2.pdf
- Supplementary data all plasmids genbankfiles.zip
